# Supplementary material for: Depressive and Anxiety Symptoms Predict Health-Related Quality of Life More than Cognitive Impairment After Minor Stroke or Transient Ischemic Attack: A Hierarchical Regression Analysis
Source: Healthcare (Basel). 2026 Apr 4;14(7):948. doi: 10.3390/healthcare14070948 (PMC13073151; doi:10.3390/healthcare14070948)
Supplement: Supplementary file 1 [file healthcare-14-00948-s001.zip]

Archive with 1 entries (1 files):
- healthcare-4200804-supplementary.pdf
